# Supplementary material for: Precision Oncology of High-Grade Ovarian Cancer Defined through Targeted Sequencing
Source: Cancers (Basel). 2021 Oct 19;13(20):5240. doi: 10.3390/cancers13205240 (PMC8534266; doi:10.3390/cancers13205240)
Supplement: Supplementary file 1 [file cancers-13-05240-s001.zip]

Archive with 1 entries (1 files):
- cancers-1409031-supplementary.xlsx
