# Supplementary material for: Precision Oncology of High-Grade Ovarian Cancer Defined through Targeted Sequencing
Source: Cancers (Basel). 2021 Oct 19;13(20):5240. doi: 10.3390/cancers13205240 (PMC8534266; doi:10.3390/cancers13205240)
Supplement: Supplementary file 1 [file cancers-13-05240-s001.zip › cancers-1409031-supplementary.xlsx]

## Sheet: Table S1
Table S1: Assay design coverage of GRCh37 genomic regions corresponding to coding sequence plus 20bp adjacent introns of the listed RefSeq transcripts for each gene.
smMIPs = single molecule molecular inversion probes panel
TSCA = TruSeq Custom Amplicon panel
HC = Hybrid Capture panel
NT = Not Targeted by panel
			Coverage
Gene (HGNC)	Alternative_name	Target transcripts	smMIPs	TSCA	HC	Comment
All targeted genes			1	1	0.999692
BRCA1		NM_007294.3	1	1	1
BRCA2		NM_000059.3	1	1	1
ABRAXAS1	FAM175A	NM_139076.3	NT	NT	1
ATM		NM_000051.4	NT	NT	1
ATR		NM_001184.4	NT	NT	1
BABAM1		NM_014173.4	NT	NT	1
BABAM2	BRE	NM_199191.3, NM_199193.3	NT	NT	1
BAP1		NM_004656.4	NT	NT	1
BARD1		NM_000465.4	NT	NT	1
BCCIP		NM_016567.4, NM_078468.3	NT	NT	1
BLM		NM_000057.4	NT	NT	1
BRAP		NM_006768.5	NT	NT	1
BRCC3		NM_001018055.3, NM_024332.4	NT	NT	1
BRIP1		NM_032043.3	NT	NT	1
CDH1		NM_004360.5	NT	NT	1
CDK4		NM_000075.4	NT	NT	1	Coverage refers to exon 2 as this is the only exon targeted by the hybrid capture design
CDKN2A		NM_000077.5, NM_058195.4	NT	NT	1
CHEK2		NM_007194.4	NT	NT	1
FAAP100	C17orf70	NM_025161.6	NT	NT	1
FAAP24	C19orf40	NM_152266.5	NT	NT	1
FAN1		NM_014967.5	NT	NT	1
FANCA		NM_000135.4	NT	NT	1
FANCB		NM_001018113.3	NT	NT	1
FANCC		NM_000136.3	NT	NT	1
FANCD2		NM_001018115.3, NM_033084.6	NT	NT	1
FANCE		NM_021922.3	NT	NT	1
FANCF		NM_022725.4	NT	NT	1
FANCG		NM_004629.2	NT	NT	1
FANCI		NM_001113378.2	NT	NT	1
FANCL		NM_001114636.1, NM_018062.4	NT	NT	1
FANCM		NM_020937.4	NT	NT	1
HUS1		NM_004507.4	NT	NT	1
KLLN		NM_001126049.2	NT	NT	1
MDC1		NM_014641.3	NT	NT	1
MRE11	MRE11A	NM_005591.4	NT	NT	1
NBN		NM_002485.5	NT	NT	1
PALB2		NM_024675.4	NT	NT	1
PTEN		NM_000314.8	NT	NT	1
RAD1		NM_002853.4	NT	NT	1
RAD17		NM_133338.3	NT	NT	1
RAD50		NM_005732.4	NT	NT	1
RAD51		NM_002875.5	NT	NT	1
RAD51B		NM_001321814.2, NM_133509.5, NM_133510.4	NT	NT	0.965725	Last exon of alternative transcript NM_001321814.2 not covered by HC probes
RAD51C		NM_058216.3	NT	NT	1
RAD51D		NM_002878.4	NT	NT	1
RAD52		NM_134424.4	NT	NT	1
RAD54L		NM_003579.4	NT	NT	1
RAD9A		NM_004584.3	NT	NT	1
RBBP8		NM_002894.3	NT	NT	1
RMI1		NM_001358291.2	NT	NT	1
RMI2		NM_152308.3	NT	NT	1
SDHB		NM_003000.3	NT	NT	1
SDHD		NM_003002.4	NT	NT	1
SLX4		NM_032444.4	NT	NT	1
STK11		NM_000455.5	NT	NT	1
TOP3A		NM_004618.5	NT	NT	1
TOPBP1		NM_007027.4	NT	NT	1
TP53		NM_000546.6, NM_001126112.3, NM_001126113.3, NM_001126114.3, NM_001126115.2, NM_001126116.2, NM_001126117.2, NM_001126118.2	NT	NT	1
TP53BP1		NM_001141980.3	NT	NT	1
UIMC1		NM_001199298.2	NT	NT	0.998528	4bp intronic region 17-20 bp from nearest exon not directly covered by HC probes
XRCC2		NM_005431.2	NT	NT	1
XRCC3		NM_001100119.2, NM_005432.4	NT	NT	1
XRCC4		NM_003401.5, NM_022406.5	NT	NT	1
ZNF350		NM_021632.4	NT	NT	1

## Sheet: Table S2
Table S2. Comparison between the pathogenic gene mutations identified in the current study and the TCGA ovarian serous carcinoma cohort.
Gene	Present study	TCGA ovarian serous carcinoma
ATR	2/88 (2,3%)	0/311 (0%)
BARD1	4/88 (5%)	1/311 (<0.1%)
BLM	1/88 (1,1%)	1/311 (<0.1%)
BRCA1	29/274 (10,6%)	18/311 (6%)
BRCA2	21/274 (7,7%)	11/311 (4%)
CDH1	1/88 (1,1%)	14/311 (5%)
CDKN2A	1/88 (1,1%)	10/311 (3%)
CHEK2	1/88 (1,1%)	4/311 (1.3%)
FANCA	1/88 (1,1%)	14/311 (5%)
FANCM	2/88 (2,3%)	0/311 (0%)
PALB2	1/88 (1,1%)	2/311 (0.6%)
PTEN	4/88 (5%)	18/311 (6%)
RAD50	1/88 (1,1%)	4/311 (1.3%)
RAD51C	1/88 (1,1%)	1/311 (0.3%)
RAD51D	3/88 (3%)	4/311 (1.3%)
RAD54L	1/88 (1,1%)	0/311 (0%)
RMI1	1/88 (1,1%)	0/311 (0%)
SLX4	1/88 (1,1%)	6/311 (1.9%)
STK11	1/88 (1,1%)	16/311 (5%)
TP53	80/88 (91%)	274/311 (88%)
Comparison using cbioportal.org- Ovarian Serous Cystadenocarcinom (TCGA, Firehouse Legacy), Mutations identified using OnkoKB and Hotspot, and excluding alterations of unknown significance. Data accessed October 11, 2021.

## Sheet: Table S3
Table S3: Variants of Uncertain Significance in BRCA1/2
Germline?	RefSeq	BRCA	Variant cDNA	Protein Change	Other Names	Variant Type	Impact	ClinVar Class
Unknown	NM_007294.3	BRCA1	c.457A>C	p.(Ser153Arg)	576A>C	missense	VUS	3
Unknown	NM_007294.3	BRCA1	c.5240A>G	p.(Gln1747Arg)	Q1747R	missense	VUS	3
Unknown	NM_007294.3	BRCA1	c.-5563_80+558dup	p.(=)	ex1-2dup, chr17(GRCh37):g.41275478_41282833dup	duplication	VUS	3
Unknown	NM_007294.3	BRCA1	c.4957G>A	p.(Val1653Met)		missense	VUS	3
Unknown	NM_007294.3	BRCA1	c.4357+523_*909843dup	p.(=)	ex14-24dup, chr17(GRCh37):g.40287852_41233898dup	duplication	VUS	3
Somatic	NM_007294.3	BRCA1	c.5521A>C	p.(Ser1841Arg)	5640A>C	missense	VUS	3
Unknown	NM_000059.3	BRCA2	c.1951G>T	p.(Asp651Tyr)	D651Y	missense	VUS	3
Unknown	NM_000059.3	BRCA2	c.6654_6677del	p.(Asp2218_Thr2225del)		inframe_deletion	VUS	3
Germline	NM_000059.3	BRCA2	c.9872C>G	p.(Ser3291Cys)		missense	VUS	3
